# Supplementary material for: MCT-Induced Ketosis and Fiber in Rheumatoid Arthritis (MIKARA)—Study Protocol and Primary Endpoint Results of the Double-Blind Randomized Controlled Intervention Study Indicating Effects on Disease Activity in RA Patients
Source: Nutrients. 2023 Aug 25;15(17):3719. doi: 10.3390/nu15173719 (PMC10490289; doi:10.3390/nu15173719)
Supplement: Supplementary file 1 [file nutrients-15-03719-s001.zip]

Archive with 4 entries (4 files):
- Supplementary Materials Updated/Figure S1.pdf
- Supplementary Materials Updated/Table S1 Study Assessments.pdf
- Supplementary Materials Updated/Table S2 Primary and secondary endpoints.pdf
- Supplementary Materials Updated/Table S3 Patient characteristics including medication.xlsx
