# Supplementary material for: MCT-Induced Ketosis and Fiber in Rheumatoid Arthritis (MIKARA)—Study Protocol and Primary Endpoint Results of the Double-Blind Randomized Controlled Intervention Study Indicating Effects on Disease Activity in RA Patients
Source: Nutrients. 2023 Aug 25;15(17):3719. doi: 10.3390/nu15173719 (PMC10490289; doi:10.3390/nu15173719)
Supplement: Supplementary file 1 [file nutrients-15-03719-s001.zip › Supplementary Materials Updated/Table S3 Patient characteristics including medication.xlsx]

## Sheet: Table S3
	Smoking status			Comorbidity	Rheumatoid factor	ACPA	Disease duration	Pre-Therapy				Methotrexate	Other (cs)-DMARDs	Biologicals	(ts)-DMARDs	Glucocorticoids T0, T2, T4	NSARS
	Current	Former	Never	Obesity	positive	positive	years	0	< 2	2 to 5	> 5	dosage T0, T2, T4	T0, T2, T4	T0, T2, T4	T0, T2, T4	T0, T2, T4	T0, T2, T4
1	0	0	1	0	0	1	2	1	0	0	0	10 mg/week	0	0	0	0	0
2	0	1	0	0	0	0	1	1	0	0	0	7,5 mg/week	0	0	0	0	0
3	0	0	1	0	0	0	3	0	1	0	0	0	0	1	0	0	0
4	0	1	0	0	1	0	13	0	1	0	0	0	1	0	0	0	0
5	0	0	1	1	0	1	1	0	1	0	0	15 mg/week	0	0	0	0	1
6	0	1	0	0	0	0	3	0	0	1	0	0	0	1	0	0	0
7	0	0	1	0	1	0	1	0	0	1	0	0	0	1	0	1 mg/day	0
8	0	1	0	0	0	1	6	0	1	0	0	0	0	1	0	0	0
9	0	0	1	0	1	0	8	0	0	1	0	0	0	0	1	0	0
10	0	0	1	0	0	1	13	0	0	1	0	0	0	1	0	0	1
11	0	0	1	1	1	0	20	0	0	1	0	0	0	0	0	10 mg/day	1
12	1	0	0	0	0	0	0.5	0	1	0	0	10 mg/week	0	0	0	2,5 mg/day	0
13	0	0	1	0	0	0	0.5	1	0	0	0	0	0	0	0	0	0
14	0	1	0	0	1	0	1.5	1	0	0	0	15 mg/week	0	0	0	0	0
15	0	0	1	1	1	0	2	0	1	0	0	15 mg/week	0	0	0	0	0
16	0	0	1	0	1	1	49	0	0	0	1	0	0	0	1	0	1
17	0	1	0	0	0	1	0.5	1	0	0	0	0	1	0	0	2,5 mg/day	0
18	1	0	0	0	0	0	2.5	1	0	0	0	12,5 mg/week	0	0	0	0	0
19	0	1	0	0	1	0	40	0	0	1	0	7,5 mg/week	0	1	0	0	0
20	0	1	0	1	1	1	4	1	0	0	0	7,5 mg/week	0	0	0	0	0
21	0	1	0	0	1	1	27	0	0	0	1	7,5 mg/week	0	1	0	2 mg/day	0
22	0	1	0	1	0	1	1	0	1	0	0	0	0	0	0	0	1
23	0	1	0	0	0	0	7	0	1	0	0	0	0	0	0	0	0
24	0	1	0	1	1	0	3.5	1	0	0	0	10 mg/week	0	0	0	0	0
25	0	1	0	0	0	1	3.5	1	0	0	0	0	0	0	0	0	0
26	1	0	0	1	0	0	0.6	1	0	0	0	0	0	1	0	0	0
27	0	0	1	0	0	0	12	0	0	1	0	0	0	1	0	0	0
28	0	1	0	1	1	0	6	1	0	0	0	10 mg/week	0	0	0	0	0
29	0	0	1	1	1	0	17	0	0	1	0	0	0	1	0	0	1
30	0	0	1	0	1	1	2	0	0	1	0	0	0	0	0	10 mg/day	0
31	0	1	0	0	1	1	17	0	0	1	0	0	0	0	0	0	0
32	0	0	1	0	0	0	14	0	0	0	1	0	0	0	1	5 mg/day	0
33	0	0	1	1	0	0	3	0	0	1	0	0	1	0	0	0	1
34	0	0	1	1	1	0	0.6	1	0	0	0	0	0	0	0	0	0
35	0	1	0	1	0	0	0.5	1	0	0	0	17,5 mg/week	0	0	0	5 mg/d	0
36	0	0	1	0	0	0	10	0	1	0	0	0	0	0	0	0	0
37	1	0	0	0	1	0	0.5	1	0	0	0	0	0	0	0	0	0
38	0	0	1	0	0	0	4	0	0	1	0	0	0	0	0	0	0
39	1	0	0	0	0	0	1	1	0	0	0	15 mg/week	0	0	0	0	0
40	0	0	1	0	0	0	5	0	0	1	0	0	1	0	0	0	0
41	0	0	1	0	1	0	1.5	1	0	0	0	2,5 mg/day	0	1	0	2,5 mg/day	0
42	0	1	0	0	0	0	46	0	0	0	1	0	0	0	0	0	0
43	0	1	0	0	0	0	4	0	0	1	0	0	0	1	0	0	0
44	0	0	1	0	0	1	0.5	1	0	0	0	0	0	0	0	5 mg/d	0
45	0	1	0	1	0	0	0.5	0	1	0	0	0	0	0	0	5 mg/d	0
46	0	1	0	0	0	0	0.5	1	0	0	0	0	0	0	0	5 mg/d	1
47	0	1	0	0	1	1	6	0	0	0	1	0	0	0	0	0	0
48	0	1	0	1	0	1	2.5	0	1	0	0	0	1	0	0	0	0
49	0	0	1	0	0	1	0.1	1	0	0	0	0	0	0	0	0	0
50	1	0	0	1	0	0	1.5	1	0	0	0	10 mg/week	0	0	0	0	0
51	0	1	0	0	0	0	0.3	1	0	0	0	0	0	0	0	0	0
52	0	1	0	0	1	0	3.5	1	0	0	0	7,5 mg/week	0	0	0	0	0
53	0	1	0	0	0	0	0.5	1	0	0	0	0	0	0	0	0	0
54	0	0	1	1	0	0	0.7	0	1	0	0	0	1	0	0	5 mg/d	1
55	0	0	1	0	0	0	0.3	1	0	0	0	0	0	0	0	0	0
56	0	1	0	1	1	0	0.5	1	0	0	0	22,5 mg /week	0	0	0	0	0
57	0	0	1	1	0	1	17	0	0	1	0	0	0	1	0	2 mg/d	0
58	0	0	1	0	0	0	5	0	0	1	0	0	0	0	0	5 mg/d	0
59	0	0	1	0	0	0	0.5	1	0	0	0	12,5 mg/week	0	0	0	0	0
60	0	0	1	1	0	0	2.5	0	1	0	0	0	0	0	0	0	0
61	0	0	1	0	0	0	25	0	0	1	0	0	1	0	0	5 mg/day	0
